# Supplementary material for: Strengthening laboratory management towards accreditation in Tanzania: The 13 years of remarkable revolutions in laboratory quality management system
Source: PLoS One. 2026 Mar 4;21(3):e0320823. doi: 10.1371/journal.pone.0320823 (PMC12959650; doi:10.1371/journal.pone.0320823)
Supplement: S1 File — (XLSX) [file pone.0320823.s001.xlsx]

## Sheet: SLMTA accredited labs 2023
LABORATORY NAME	ACCREDITING AGENCY AND STANDARD	year	Region
Katavi Regional Referral Hospital Laboratory, Tanzania	SADCAS - ISO 15189	2023	Katavi
Simiyu Regional Referral Hospital Laboratory, Tanzania	SADCAS - ISO 15189	2022	Simiyu
Manyara Regional Referral Hospital Laboratory, Tanzania	SADCAS - ISO 15189	2022	Manyara
Korogwe District Hospital Laboratory, Tanzania	SADCAS - ISO 15189	2022	Tanga
Sekou Toure Regional Referral Hospital Laboratory, Tanzania	SADCAS - ISO 15189	2022	Mwanza
Bukoba Regional Referral Hospital, Tanzania	SADCAS- ISO 15189	2022	Kagera
Nyangao Hospital, Tanzania	SADCAS- ISO 15189	2022	Lindi
Rubya Designated District hospital, Tanzania	SADCAS- ISO 15189	2022	Kagera
Shinyanga Regional Referral Hospital, Tanzania	SADCAS- ISO 15189	2022	Shinyanga
Tarime District Hospital, Tanzania	SADCAS- ISO 15189	2022	Mara
Ocean Road Cancer Institute, Tanzania	SADCAS - ISO 15189	2022	Dar es Salaam
Haydom Hospital, Tanzania	SADCAS - ISO 15189	2022	Manyara
Nkinga Regional Hospital, Tanzania	SADCAS- ISO 15189	2022	Tabora
Mawenzi Regional Referral Hospital, Tanzania	SADCAS- ISO 15189	2022	Kilimanjaro
Mnazi Mmoja Regional Hospital, Tanzania	SADCAS- ISO 15189	2022	Dar es Salaam
Musoma Regional Referral Hospital, Tanzania	SADCAS- ISO 15189	2022	Mara
Maweni Regional Referral Hospital, Tanzania	SADCAS- ISO 15189	2022	Kigoma
Bombo Regional Referral Hospital, Tanzania	SADCAS- ISO 15189	2022	Tanga
Namanyere District Hospital, Tanzania	SADCAS- ISO 15189	2022	Rukwa
Sengerema District Hospital, Tanzania	SADCAS- ISO 15189	2022	Mwanza
Sinza District Hospital, Tanzania	SADCAS- ISO 15189	2022	Dar es Salaam
Litembo District Hospital, Tanzania	SADCAS- ISO 15189	2021	Ruvuma
Tumbi Regional Referral Hospital, Tanzania	SADCAS- ISO 15189	2021	Pwani
Kibena Hospital, Tanzania	SADCAS- ISO 15189	2021	Njombe
Consolata Ikonda, Tanzania	SADCAS- ISO 15189	2021	Mtwara
Namtumbo Health Center, Tanzania	SADCAS- ISO 15189	2021	Ruvuma
Sokoine RRH, Tanzania	SADCAS- ISO 15189	2021	Lindi
Nyamagana District Hospital Laboratory, Tanzania	SADCAS - ISO 15189	2021	Mwanza
Sumbawanga Regional Hospital Laboratory, Tanzania	SADCAS- ISO 15189	2019	Rukwa
Songea Regional hospital Laboratory, Tanzania	KENAS-ISO 15189	2019	Ruvuma
Singida hospital Laboratory, Tanzania	KENAS-ISO 15189	2019	Singida
Mbagala Rangi Tatu hospital, Tanzania	KENAS-ISO 15189	2019	Dar es Salaam
Mwananyamala hospital Laboratory, Tanzania	KENAS-ISO 15189	2019	Dar es Salaam
Kitete Regional hospital Laboratory, Tanzania	KENAS-ISO 15189	2019	Tabora
Ligula regional hospital Laboratory, Tanzania	KENAS-ISO 15189	2019	Mtwara
Morogoro Regional hospital Laboratory, Tanzania	KENAS-ISO 15189	2019	Morogoro
Temeke Regional hospital Laboratory, Tanzania	KENAS-ISO 15189	2019	Dar es Salaam
Dodoma regional hospital laboratory, Tanzania	KENAS-ISO 15189	2019	Dodoma
Amana Hospital Laboratory, Tanzania	KENAS-ISO 15189	2019	Dar es Salaam
Mt. Meru Regional hospital, Tanzania	SADCAS- ISO 15189	2019	Arusha
Iringa Regiona hospital laboratory, Tanzania	SADCAS- ISO 15189	2019	Iringa
Central TB Reference Lab ( CTRL), Tanzania	SADCAS- ISO 15189	2019	Dar es Salaam
Kibong'oto Specialized hospital, Tanzania	SADCAS- ISO 15189	2018	Kilimanjaro
Agakhan hospital, Tanzania	SADCAS- ISO 15189	2018	Dar es Salaam
St. Benedict Ndanda Referral Hospital Laboratory, Tanzania	SADCAS- ISO 15189	2017	Mtwara
Mkuranga DH	SADCAS- ISO 15189	2023	Coastal
Turiani DH	SADCAS- ISO 15189	2023	Morogoro
Vijibweni	SADCAS- ISO 15189	2023	Dar es Salaam
Mazwi HC	SADCAS- ISO 15189	2023	Rukwa
Dr. Atman	SADCAS- ISO 15189	2023	Rukwa

## Sheet: Stars
Laboratory Name	SLIPTA Stars level attained
Abdallah Mzee Regional Hospital	3
Aga Khan hospital	2
Allamano Makiungu Hospital Laboratory	2
Amana reg hospital (RH)	3
Bagamoyo DH	3
Bahama Health Centre, Laboratory	4
Bariadi Town Council Hospital	3
Biharamulo council designated Hospital Laboratory	3
Bombo RRH Laboratory	4
Bububu Military Hospital	0
Bukoba hospital	3
Bukombe District Hospital	1
Buzuruga HC	3
Buzuruga Health Center Laboratory	3
Cardinal Rugambwa Referral Hospital Laboratory	3
Central TB Referrence Laboratory (CTRL)	5
Chanika H/C	3
Chato District Hospital	1
Chunya DH Lab	1
Chunya DH Lab	1
Consolata Ikonda Referral Hospital Lab	3
Dodoma Christian Medical Centre Laboratory	1
Dodoma RH	3
Dr. Atiman Memorial	2
Geita Regional Referral Hospital	1
Handeni District Hospital Laboratory	1
Haydom Lutheran hosp	2
Huruma Voluntary Agency	2
Igoma HC	2
Igunga DH Laboratory	1
Ileje DH	0
Iringa RH	3
Kahama DH	3
Katavi RRH Laboratory	3
Kibondo DH Laboratory	3
Kibong'oto Special hospital	2
Kigamboni H/C	3
Kigoma RH	2
Kilwa Road Hospital Lab (Police) -DSM	2
Kiomboi District Hosp	2
Kisarawe District Hospital Laboratory	0
Kitete Tabora RH	2
Korogwe District Hospital	3
Korogwe District Hospital	3
Kwimba DH	0
Kyela DH	3
Kyela DH	3
Litembo DDH Laboratory	3
Ludewa District Hospital	3
Ludewa District Hospital	3
Ludewa District Hospital	3
Lugalo Millitary hospital - Dar es salaam	3
Lushoto district hospital (DH )	1
Mafinga DH	1
Makambako Town Council Hospital	3
Makambako Town Council Hospital	3
Makambako Town Council Hospital	3
Makole H/C	2
Manyara DH	3
Manyara Regional Referral Hospital	3
Mara RH	2
Maswa DH Laboratory	3
Mawenzi RRH Laboratory	4
Mazwi Health Center (Sumbawanga)	2
Mbagala Rangi Tatu Hospital	3
Mbalizi DDH	1
Mbarali DH	3
Mbarali DH	2
Mbeya Millitary Hospital	3
Mbeya regional hospital- Mbeya	2
Mbinga DH Laboratory	4
Misungwi DH	2
Misungwi District Hospital Laboratory	2
Mjimwema HC	2
Mkomaindo District Hosp	4
Mkuranga DHL	3
Mlandizi Health Centre	3
Mnazi Mmoja H. Laboratory	3
Mnazi Mmoja Hospital	3
Monduli Hosp	1
Morogoro RH	3
Mpanda District Hospital,	1
Mpwapwa District Hosp	1
Mt. Meru Arusha RH	3
Mtwara RH	2
Mugana DDH (Kagera)	3
Murgwanza DDH	3
Mwananyamala RH	4
Mwanza Millatary hospital	3
Mzinga Hospital -Morogoro	3
Nachingwea District Hospital Laboratory	2
Namanyere DDH Laboratory	3
Namtumbo DH Laboratory	3
Nansio District Hospital	3
Nansio District Hospital	3
Nansio District Hospital Laboratory	3
Ndanda Mission hosp	5
Newala DH	1
Ngudu District Hospital	1
Nkinga Referral Hospital Lab	2
Nyamagana District Hospital	3
Nyangao Hospital	3
Oasis Healthcare Laboratory	3
PASADA Laboratory - Dar es salaam	3
Peramiho Hospital - Ruvuma	3
Rabininsia Memorial Hospital	3
Rubya DDHL	2
Rukwa RH	2
Sabasaba H/C	2
Saifee Hospital Laboratory	2
Sekou Toure Regional referral Hospital	4
Sengerema DDH	4
Shinyanga RRH Laboratory	3
Siha District Hospital	0
Simiyu Regional Referral Hospital	3
Singida hospital	3
Sinza HC- Dar es salaam	3
Sokoine RRHL	4
Songea RH	2
Songwe Regional Referral Hospital	3
Songwe RRH	3
St. Francis Referral Hospital	3
St. Gasper Hospital-Itigi Singida	2
St. Gemma Hospital	1
St. Joseph Health Center	2
St. Walburg’s Nyangao DDH Laboratory	3
Sumve Designated District Hospital	3
Tarime DH Laboratory	3
Temeke RH	3
Tukuyu DH	1
Tumbi RRH Laboratory	3
Turiani hospital - Morogoro	3
Ukonga Health Center-Chuo (Magereza) DSM	2
Chake Chake District Hospital Laboratory	0
Usariver RC Dream Hospital	2
Usevya Health Center	3
Vijibweni Health Centre	2
Vwawa DH	2
